# Supplementary material for: Age‐related and species‐specific methylation changes in the protein‐coding marmoset sperm epigenome
Source: Aging Cell. 2024 May 16;23(8):e14200. doi: 10.1111/acel.14200 (PMC11320356; doi:10.1111/acel.14200)
Supplement: Supplementary file 2 — Tables S1‐S4. [file ACEL-23-e14200-s001.xlsx]

## Sheet:  Table S1. Marmoset ageTSS
ENSID	Gene name	Average Methylation (beta)	Methylatio Level	adj.P.Val_Age	DMRtype (Age)
ENSCJAG00000000229		0.643639	(0.05,0.95]	0.0227149	up
ENSCJAG00000000568	NINJ2	0.00681624	[0,0.05]	0.0093054	down
ENSCJAG00000000722	TAPBPL	0.762806	(0.05,0.95]	0.00821747	up
ENSCJAG00000000802	MTMR11	0.899002	(0.05,0.95]	0.047764	up
ENSCJAG00000000901	ODF3	0.864227	(0.05,0.95]	0.0093054	up
ENSCJAG00000000911		0.816367	(0.05,0.95]	0.0445516	up
ENSCJAG00000001081	HMX2	0.0205393	[0,0.05]	0.0471298	down
ENSCJAG00000001126	CAD	0.0071967	[0,0.05]	0.0297773	down
ENSCJAG00000001205		0.00451217	[0,0.05]	0.037679	down
ENSCJAG00000001293	RNF112	0.872899	(0.05,0.95]	0.0421576	up
ENSCJAG00000001380	GJB3	0.821732	(0.05,0.95]	0.0131591	up
ENSCJAG00000001409	OTOF	0.909941	(0.05,0.95]	0.047764	up
ENSCJAG00000001528	RIN1	0.902139	(0.05,0.95]	0.0409631	up
ENSCJAG00000001807	EVA1B	0.00661489	[0,0.05]	0.0349076	down
ENSCJAG00000002097	MTF1	0.945507	(0.05,0.95]	0.0227149	up
ENSCJAG00000002114	NLGN1	0.876938	(0.05,0.95]	0.0131591	up
ENSCJAG00000002367	GJA8	0.0226855	[0,0.05]	0.0308228	down
ENSCJAG00000002516	AGTR2	0.85795	(0.05,0.95]	0.0217653	up
ENSCJAG00000002617	LRRIQ4	0.017089	[0,0.05]	0.043332	down
ENSCJAG00000002854		0.836902	(0.05,0.95]	0.0132047	up
ENSCJAG00000003135	PRSS8	0.882395	(0.05,0.95]	0.015884	up
ENSCJAG00000003907		0.724559	(0.05,0.95]	0.0392357	up
ENSCJAG00000004097		0.84983	(0.05,0.95]	0.0123152	up
ENSCJAG00000004170	NCR2	0.87458	(0.05,0.95]	0.0438971	up
ENSCJAG00000004862	CCN6	0.673631	(0.05,0.95]	0.0228814	up
ENSCJAG00000005237	NCF2	0.910911	(0.05,0.95]	0.0368145	up
ENSCJAG00000005381	FGD2	0.595736	(0.05,0.95]	0.00821747	up
ENSCJAG00000005384	HRH2	0.904407	(0.05,0.95]	0.033069	up
ENSCJAG00000005476	AGA	0.00323598	[0,0.05]	0.0147499	down
ENSCJAG00000005520	PLAC9	0.00354023	[0,0.05]	0.0492748	down
ENSCJAG00000005866	PGLYRP4	0.939121	(0.05,0.95]	0.0392357	up
ENSCJAG00000006101	SCN3A	0.811001	(0.05,0.95]	0.0170887	up
ENSCJAG00000006161	GMNN	0.00696625	[0,0.05]	0.0432315	down
ENSCJAG00000006343	SCN1A	0.788924	(0.05,0.95]	0.0281166	up
ENSCJAG00000006628	PLA2G2E	0.940863	(0.05,0.95]	0.0365792	up
ENSCJAG00000006902	C16orf92	0.913562	(0.05,0.95]	0.0455031	up
ENSCJAG00000007106	UIMC1	0.00588054	[0,0.05]	0.0444119	down
ENSCJAG00000007314	CPNE6	0.889145	(0.05,0.95]	0.0217133	up
ENSCJAG00000007542	NFE2L1	0.0244205	[0,0.05]	0.0297773	down
ENSCJAG00000008000	PARP9	0.79937	(0.05,0.95]	0.047764	up
ENSCJAG00000008706	MCEMP1	0.656545	(0.05,0.95]	0.00995307	up
ENSCJAG00000008900	GRB7	0.0262944	[0,0.05]	0.0391882	down
ENSCJAG00000008996	KIRREL3	0.00399378	[0,0.05]	0.047764	down
ENSCJAG00000009441	F2RL3	0.92533	(0.05,0.95]	0.0471298	up
ENSCJAG00000009544	UMOD	0.747074	(0.05,0.95]	0.000455959	up
ENSCJAG00000009629	CNKSR1	0.713302	(0.05,0.95]	0.033069	up
ENSCJAG00000009701	LBP	0.892983	(0.05,0.95]	0.0341178	up
ENSCJAG00000009756	CA14	0.882671	(0.05,0.95]	0.047764	up
ENSCJAG00000010076	KDF1	0.8595	(0.05,0.95]	0.00913903	up
ENSCJAG00000010219	RSAD2	0.902049	(0.05,0.95]	0.0365792	up
ENSCJAG00000010785	ARL4D	0.0109724	[0,0.05]	0.0394144	down
ENSCJAG00000010919	RIMBP2	0.797038	(0.05,0.95]	0.0301376	up
ENSCJAG00000011006	LCN8	0.877562	(0.05,0.95]	0.00410423	up
ENSCJAG00000011522	OSBPL5	0.864012	(0.05,0.95]	0.0444119	up
ENSCJAG00000011579	TPO	0.820954	(0.05,0.95]	0.0264431	up
ENSCJAG00000011954	KCNJ4	0.931023	(0.05,0.95]	0.047764	up
ENSCJAG00000012108	PRAG1	0.900204	(0.05,0.95]	0.0215943	up
ENSCJAG00000012458	TNP1	0.751324	(0.05,0.95]	0.0444119	up
ENSCJAG00000012842	SYNE1	0.814707	(0.05,0.95]	0.0297773	up
ENSCJAG00000012860	MYH3	0.571102	(0.05,0.95]	0.00410423	up
ENSCJAG00000013282		0.902564	(0.05,0.95]	0.0266951	up
ENSCJAG00000013496	PPDPFL	0.90486	(0.05,0.95]	0.0242064	up
ENSCJAG00000013706	KRT40	0.70808	(0.05,0.95]	0.0093054	up
ENSCJAG00000013831	EIF3D	0.0104123	[0,0.05]	0.0492748	down
ENSCJAG00000014241	ADAT1	0.852001	(0.05,0.95]	0.00945914	up
ENSCJAG00000014429	MASP1	0.747118	(0.05,0.95]	0.043332	up
ENSCJAG00000015122	ATP10B	0.858925	(0.05,0.95]	0.0228814	up
ENSCJAG00000016361	ELMO3	0.753865	(0.05,0.95]	0.0147286	up
ENSCJAG00000016442		0.92681	(0.05,0.95]	0.0411697	up
ENSCJAG00000016688	PSPN	0.756048	(0.05,0.95]	0.0268265	up
ENSCJAG00000016705	ACER1	0.897549	(0.05,0.95]	0.0093054	up
ENSCJAG00000016933		0.871069	(0.05,0.95]	0.0492748	up
ENSCJAG00000017227	SYT3	0.90289	(0.05,0.95]	0.0196242	up
ENSCJAG00000017913	PTPRT	0.944076	(0.05,0.95]	0.0266951	up
ENSCJAG00000018116	HHATL	0.724584	(0.05,0.95]	0.00821747	up
ENSCJAG00000018871	C5orf22	0.00548577	[0,0.05]	0.0421576	down
ENSCJAG00000019050	SCGB2A1	0.657439	(0.05,0.95]	0.0105073	up
ENSCJAG00000019103	TESPA1	0.10577	(0.05,0.95]	0.043332	down
ENSCJAG00000019504		0.919387	(0.05,0.95]	0.0331579	up
ENSCJAG00000019673	ARMCX6	0.0606783	(0.05,0.95]	0.047764	down
ENSCJAG00000020031	SV2C	0.798655	(0.05,0.95]	0.0271746	up
ENSCJAG00000020339	CD200R1	0.772821	(0.05,0.95]	0.0419092	up
ENSCJAG00000021031	CAMK2A	0.819532	(0.05,0.95]	0.0227149	up
ENSCJAG00000021070	PDGFRB	0.907568	(0.05,0.95]	0.0492748	up
ENSCJAG00000021439	ZC3H3	0.0274028	[0,0.05]	0.0131591	down
ENSCJAG00000021558	HLA-DMA	0.771147	(0.05,0.95]	0.0307126	up
ENSCJAG00000022069	CHST4	0.910337	(0.05,0.95]	0.0301376	up
ENSCJAG00000023162	NTF4	0.835718	(0.05,0.95]	0.0370794	up
ENSCJAG00000023374	GJB4	0.877056	(0.05,0.95]	0.00821747	up
ENSCJAG00000031444	IL21R	0.836852	(0.05,0.95]	0.0368145	up
ENSCJAG00000032099	NLRP5	0.876901	(0.05,0.95]	0.0170887	up
ENSCJAG00000032633	MSGN1	0.887654	(0.05,0.95]	0.0377649	up
ENSCJAG00000038192	ZFYVE28	0.884185	(0.05,0.95]	0.0227149	up
ENSCJAG00000038264	KRTAP17-1	0.684515	(0.05,0.95]	0.0385322	up
ENSCJAG00000038833		0.957664	(0.95,1]	0.0266951	up
ENSCJAG00000038925		0.0167459	[0,0.05]	0.00913903	down
ENSCJAG00000038978	SLC35A4	0.94953	(0.05,0.95]	0.0268265	up
ENSCJAG00000039325	SMIM44	0.868567	(0.05,0.95]	0.019672	up
ENSCJAG00000039643	BDH2	0.6745	(0.05,0.95]	0.00821747	up
ENSCJAG00000040305	GAL3ST4	0.905585	(0.05,0.95]	0.0242064	up
ENSCJAG00000040524	PKDREJ	0.00697851	[0,0.05]	0.037679	down
ENSCJAG00000041482		0.0344742	[0,0.05]	0.0266951	down
ENSCJAG00000041856		0.929632	(0.05,0.95]	0.0477965	up
ENSCJAG00000042239	EAPP	0.00586298	[0,0.05]	0.0198441	down
ENSCJAG00000042265	KRT36	0.931662	(0.05,0.95]	0.0297773	up
ENSCJAG00000042503	PKD2L1	0.911151	(0.05,0.95]	0.0432315	up
ENSCJAG00000042963	TM2D1	0.00411246	[0,0.05]	0.0492748	down
ENSCJAG00000044504		0.00416227	[0,0.05]	0.0365792	down
ENSCJAG00000044748		0.839532	(0.05,0.95]	0.0217653	up
ENSCJAG00000044876	SMLR1	0.838921	(0.05,0.95]	0.0172875	up
ENSCJAG00000045714	C19orf85	0.551965	(0.05,0.95]	0.0264431	up
ENSCJAG00000046151		0.746988	(0.05,0.95]	0.00945914	up
ENSCJAG00000046592	OR7C2	0.953908	(0.95,1]	0.0248187	up
ENSCJAG00000046739	GJB6	0.734039	(0.05,0.95]	0.047764	up
ENSCJAG00000046958	KLK7	0.799461	(0.05,0.95]	0.0227149	up
ENSCJAG00000047087	TRH	0.669251	(0.05,0.95]	0.0093054	up
ENSCJAG00000047263	ZNF205	0.832704	(0.05,0.95]	0.0170887	up
ENSCJAG00000047641	ZNF831	0.876002	(0.05,0.95]	0.0492748	up
ENSCJAG00000052143		0.802027	(0.05,0.95]	0.00945914	up
ENSCJAG00000055310		0.506623	(0.05,0.95]	0.00821747	up
ENSCJAG00000057012		0.913843	(0.05,0.95]	0.0295771	up
ENSCJAG00000058063		0.0419579	[0,0.05]	0.0450363	down
ENSCJAG00000058542	CYTH4	0.859019	(0.05,0.95]	0.0172875	up
ENSCJAG00000059701	PHYHIP	0.902674	(0.05,0.95]	0.0455031	up
ENSCJAG00000060037		0.76885	(0.05,0.95]	0.037679	up
ENSCJAG00000062261		0.848255	(0.05,0.95]	0.0227149	up
ENSCJAG00000065388	OR13J1	0.886054	(0.05,0.95]	0.0419092	up
ENSCJAG00000065876		0.699352	(0.05,0.95]	0.00945914	up
ENSCJAG00000066476		0.782707	(0.05,0.95]	0.0492748	up
ENSCJAG00000068598		0.668866	(0.05,0.95]	0.0266951	up
ENSCJAG00000069679		0.852212	(0.05,0.95]	0.0149118	up
ENSCJAG00000069724		0.748121	(0.05,0.95]	0.0268265	up
ENSCJAG00000069815		0.880857	(0.05,0.95]	0.00821747	up
ENSCJAG00000070224		0.698976	(0.05,0.95]	0.0131591	up
ENSCJAG00000070555		0.901709	(0.05,0.95]	0.0172875	up
ENSCJAG00000070577		0.802884	(0.05,0.95]	0.00945914	up
ENSCJAG00000071039	LRRC4B	0.897997	(0.05,0.95]	0.0429758	up
ENSCJAG00000071762	SLURP1	0.892078	(0.05,0.95]	0.043332	up
ENSCJAG00000072225		0.900531	(0.05,0.95]	0.0421576	up
ENSCJAG00000072241		0.875337	(0.05,0.95]	0.0214213	up
ENSCJAG00000072305		0.8347	(0.05,0.95]	0.0257379	up
ENSCJAG00000072855		0.679073	(0.05,0.95]	0.0297773	up
ENSCJAG00000073676		0.790553	(0.05,0.95]	0.0159396	up
ENSCJAG00000073825		0.904126	(0.05,0.95]	0.0169646	up
ENSCJAG00000073895		0.538116	(0.05,0.95]	0.00821747	up
ENSCJAG00000073966		0.718563	(0.05,0.95]	0.0434584	up
ENSCJAG00000074052		0.68317	(0.05,0.95]	0.0495025	up
ENSCJAG00000074097		0.923355	(0.05,0.95]	0.0315028	up
ENSCJAG00000074181		0.856372	(0.05,0.95]	0.0385322	up
ENSCJAG00000075061		0.738797	(0.05,0.95]	0.0450363	up
ENSCJAG00000075393		0.849946	(0.05,0.95]	0.0169652	up
ENSCJAG00000075848		0.813312	(0.05,0.95]	0.047764	up
ENSCJAG00000075973		0.891896	(0.05,0.95]	0.019672	up
ENSCJAG00000075987		0.782528	(0.05,0.95]	0.0479829	up
ENSCJAG00000076352		0.0399932	[0,0.05]	0.00945914	down
ENSCJAG00000076369		0.790892	(0.05,0.95]	0.0273852	up
ENSCJAG00000077146		0.930943	(0.05,0.95]	0.047764	up
ENSCJAG00000077193	RUNX3	0.899889	(0.05,0.95]	0.0444119	up
ENSCJAG00000077536		0.915209	(0.05,0.95]	0.0172875	up
ENSCJAG00000077628		0.868826	(0.05,0.95]	0.043944	up
ENSCJAG00000077669		0.872861	(0.05,0.95]	0.047764	up
ENSCJAG00000078097		0.697043	(0.05,0.95]	0.0242064	up
ENSCJAG00000078363		0.942956	(0.05,0.95]	0.0444119	up
ENSCJAG00000078400		0.871427	(0.05,0.95]	0.047764	up
ENSCJAG00000078523		0.838767	(0.05,0.95]	0.047764	up
ENSCJAG00000078641		0.675179	(0.05,0.95]	0.019672	up
ENSCJAG00000078701		0.921317	(0.05,0.95]	0.0377649	up
ENSCJAG00000078739		0.0228828	[0,0.05]	0.047764	down
ENSCJAG00000078983		0.833401	(0.05,0.95]	0.0365792	up
ENSCJAG00000079295		0.877303	(0.05,0.95]	0.043332	up
ENSCJAG00000079301		0.572528	(0.05,0.95]	0.0391882	up
ENSCJAG00000079799		0.857523	(0.05,0.95]	0.015884	up
ENSCJAG00000080110		0.942375	(0.05,0.95]	0.0444119	up
ENSCJAG00000080112		0.786379	(0.05,0.95]	0.00821747	up
ENSCJAG00000080606		0.951615	(0.95,1]	0.0444119	up
ENSCJAG00000080781		0.915854	(0.05,0.95]	0.0297773	up
ENSCJAG00000080804		0.856394	(0.05,0.95]	0.0147668	up
ENSCJAG00000080978	MAP1LC3C	0.70746	(0.05,0.95]	0.0370794	up
ENSCJAG00000081284		0.920472	(0.05,0.95]	0.0093054	up
ENSCJAG00000081814		0.810209	(0.05,0.95]	0.0444119	up
ENSCJAG00000081837		0.846171	(0.05,0.95]	0.00821747	up
ENSCJAG00000082114		0.0119222	[0,0.05]	0.0149118	down
ENSCJAG00000082293		0.880073	(0.05,0.95]	0.0251067	up
ENSCJAG00000082333		0.842036	(0.05,0.95]	0.019672	up
ENSCJAG00000082414		0.711568	(0.05,0.95]	0.0093054	up
ENSCJAG00000082534	SLC17A9	0.87541	(0.05,0.95]	0.0093054	up
ENSCJAG00000082589		0.791783	(0.05,0.95]	0.019672	up
ENSCJAG00000082882		0.703956	(0.05,0.95]	0.0429758	up
ENSCJAG00000083308		0.737138	(0.05,0.95]	0.0172875	up
ENSCJAG00000083745		0.892134	(0.05,0.95]	0.0402305	up
ENSCJAG00000083784		0.854171	(0.05,0.95]	0.047764	up
ENSCJAG00000084008		0.835234	(0.05,0.95]	0.0093054	up
ENSCJAG00000084581		0.853803	(0.05,0.95]	0.043332	up
ENSCJAG00000084681	CST9	0.834951	(0.05,0.95]	0.0123893	up
ENSCJAG00000085776		0.840694	(0.05,0.95]	0.0438971	up
ENSCJAG00000085938	TNFSF14	0.818397	(0.05,0.95]	0.0462633	up
ENSCJAG00000086707		0.803645	(0.05,0.95]	0.043332	up
ENSCJAG00000086748		0.85627	(0.05,0.95]	0.0499426	up
ENSCJAG00000086756	DEFB119	0.879652	(0.05,0.95]	0.043332	up
ENSCJAG00000086874		0.580915	(0.05,0.95]	0.00120173	up
ENSCJAG00000086880		0.763255	(0.05,0.95]	0.0172875	up
ENSCJAG00000086946		0.912795	(0.05,0.95]	0.047764	up
ENSCJAG00000087047		0.934212	(0.05,0.95]	0.0339823	up
ENSCJAG00000087380		0.923603	(0.05,0.95]	0.0172875	up

## Sheet: Table S2. Human ageTSS
ENSID	Gene name	Average Methylation (beta)	Methylatio Level	adj.P.Val_Age	DMRtype (Age)
ENSG00000068001	HYAL2	0.0884712	(0.05,0.95]	0.0236548	down
ENSG00000070778	PTPN21	0.0284316	[0,0.05]	0.0222709	down
ENSG00000072163	LIMS2	0.0130509	[0,0.05]	0.0479379	down
ENSG00000088826	SMOX	0.0158045	[0,0.05]	0.049765	down
ENSG00000089060	SLC8B1	0.0185704	[0,0.05]	0.0354618	down
ENSG00000090238	YPEL3	0.0241146	[0,0.05]	0.0222709	down
ENSG00000092758	COL9A3	0.0250692	[0,0.05]	0.0258758	down
ENSG00000099282	TSPAN15	0.025303	[0,0.05]	0.0222709	down
ENSG00000100156	SLC16A8	0.0230033	[0,0.05]	0.0222709	down
ENSG00000100243	CYB5R3	0.0200018	[0,0.05]	0.0236548	down
ENSG00000100297	MCM5	0.0172036	[0,0.05]	0.0224691	down
ENSG00000118160	SLC8A2	0.115817	(0.05,0.95]	0.0258758	down
ENSG00000119559	C19orf25	0.0257217	[0,0.05]	0.0206864	down
ENSG00000130208	APOC1	0.0694432	(0.05,0.95]	0.0222709	down
ENSG00000137868	STRA6	0.955345	(0.95,1]	0.0222709	down
ENSG00000142102	PGGHG	0.0200727	[0,0.05]	0.00547019	down
ENSG00000159873	CCDC117	0.00847769	[0,0.05]	0.0222709	down
ENSG00000163568	AIM2	0.888565	(0.05,0.95]	0.0236548	up
ENSG00000172432	GTPBP2	0.4093	(0.05,0.95]	0.00306872	down
ENSG00000177595	PIDD1	0.0270539	[0,0.05]	0.000294543	down
ENSG00000182050	MGAT4C	0.115981	(0.05,0.95]	0.0236548	down
ENSG00000183207	RUVBL2	0.708249	(0.05,0.95]	0.0222709	down
ENSG00000185669	SNAI3	0.0215682	[0,0.05]	0.0222709	down
ENSG00000196230	TUBB	0.0159762	[0,0.05]	0.0445738	down
ENSG00000197586	ENTPD6	0.0144692	[0,0.05]	0.0222709	down
ENSG00000268655		0.120969	(0.05,0.95]	0.0236548	down
ENSG00000286224		0.341549	(0.05,0.95]	0.0222709	down

## Sheet: Table S3. CJA unmethylated TSS
Marmoset Methylation	Marmoset				Human
	ENSID	Gene name	Average Methylation (beta)	Methylation Level	ENSID	Gene name	Average Methylation (beta)	Methylation Level
Low	ENSCJAG00000001434	LAS1L	0.00183917	[0,0.05]	ENSG00000001497	LAS1L	0.963095	(0.95,1]
Low	ENSCJAG00000010477	DBNDD1	0.00437179	[0,0.05]	ENSG00000003249	DBNDD1	0.964853	(0.95,1]
Low	ENSCJAG00000004988		0.00390908	[0,0.05]	ENSG00000004866	ST7	0.976144	(0.95,1]
Low	ENSCJAG00000016739	POMT2	0.00446208	[0,0.05]	ENSG00000009830	POMT2	0.970856	(0.95,1]
Low	ENSCJAG00000018726	CALCOCO1	0.00242284	[0,0.05]	ENSG00000012822	CALCOCO1	0.96899	(0.95,1]
Low	ENSCJAG00000001219	RNF10	0.00314396	[0,0.05]	ENSG00000022840	RNF10	0.976078	(0.95,1]
Low	ENSCJAG00000016010	SNX29	0.00345987	[0,0.05]	ENSG00000048471	SNX29	0.970148	(0.95,1]
Low	ENSCJAG00000011461	FAM120A	0.00439272	[0,0.05]	ENSG00000048828	FAM120A	0.978137	(0.95,1]
Low	ENSCJAG00000004551	CASP8	0.00369806	[0,0.05]	ENSG00000064012	CASP8	0.962762	(0.95,1]
Low	ENSCJAG00000013263	HIPK2	0.00226486	[0,0.05]	ENSG00000064393	HIPK2	0.97618	(0.95,1]
Low	ENSCJAG00000019775	RFXANK	0.0156134	[0,0.05]	ENSG00000064490	RFXANK	0.976022	(0.95,1]
Low	ENSCJAG00000003353	TIE1	0.0165809	[0,0.05]	ENSG00000066056	TIE1	0.974098	(0.95,1]
Low	ENSCJAG00000017223	PTPN3	0.00227555	[0,0.05]	ENSG00000070159	PTPN3	0.960238	(0.95,1]
Low	ENSCJAG00000011864	ASIC4	0.00468284	[0,0.05]	ENSG00000072182	ASIC4	0.969851	(0.95,1]
Low	ENSCJAG00000008943	MCM2	0.00376334	[0,0.05]	ENSG00000073111	MCM2	0.966727	(0.95,1]
Low	ENSCJAG00000006715	CAPZB	0.00526875	[0,0.05]	ENSG00000077549	CAPZB	0.976731	(0.95,1]
Low	ENSCJAG00000013112	ZNF268	0.00312708	[0,0.05]	ENSG00000090612	ZNF268	0.96686	(0.95,1]
Low	ENSCJAG00000004626	TECR	0.00283558	[0,0.05]	ENSG00000099797	TECR	0.960219	(0.95,1]
Low	ENSCJAG00000007267	PCK2	0.00299906	[0,0.05]	ENSG00000100889	PCK2	0.975988	(0.95,1]
Low	ENSCJAG00000010078	ARFGAP1	0.00304892	[0,0.05]	ENSG00000101199	ARFGAP1	0.96724	(0.95,1]
Low	ENSCJAG00000009632	VPS35L	0.00286616	[0,0.05]	ENSG00000103544	VPS35L	0.956369	(0.95,1]
Low	ENSCJAG00000013182	DOT1L	0.00277401	[0,0.05]	ENSG00000104885	DOT1L	0.964819	(0.95,1]
Low	ENSCJAG00000012303	DMPK	0.0358327	[0,0.05]	ENSG00000104936	DMPK	0.960083	(0.95,1]
Low	ENSCJAG00000011385	GLTSCR2	0.0381142	[0,0.05]	ENSG00000105373	NOP53	0.968656	(0.95,1]
Low	ENSCJAG00000018541	ETFB	0.00255346	[0,0.05]	ENSG00000105379	ETFB	0.971294	(0.95,1]
Low	ENSCJAG00000012952	CNFN	0.011444	[0,0.05]	ENSG00000105427	CNFN	0.968407	(0.95,1]
Low	ENSCJAG00000007421	CRTC1	0.0201574	[0,0.05]	ENSG00000105662	CRTC1	0.967814	(0.95,1]
Low	ENSCJAG00000058052	ERF	0.00300008	[0,0.05]	ENSG00000105722	ERF	0.95837	(0.95,1]
Low	ENSCJAG00000008406		0.00247461	[0,0.05]	ENSG00000106069	CHN2	0.960619	(0.95,1]
Low	ENSCJAG00000000621	CEP126	0.00416853	[0,0.05]	ENSG00000110318	CEP126	0.970545	(0.95,1]
Low	ENSCJAG00000011682	SLC22A18	0.00424137	[0,0.05]	ENSG00000110628	SLC22A18	0.966351	(0.95,1]
Low	ENSCJAG00000007129	GTF2H1	0.00372301	[0,0.05]	ENSG00000110768	GTF2H1	0.970629	(0.95,1]
Low	ENSCJAG00000018765	ITFG2	0.00515724	[0,0.05]	ENSG00000111203	ITFG2	0.975628	(0.95,1]
Low	ENSCJAG00000016459	OGFOD2	0.00484311	[0,0.05]	ENSG00000111325	OGFOD2	0.958865	(0.95,1]
Low	ENSCJAG00000001743	PTP4A1	0.00281609	[0,0.05]	ENSG00000112245	PTP4A1	0.968451	(0.95,1]
Low	ENSCJAG00000021121	CSNK1A1	0.00383608	[0,0.05]	ENSG00000113712	CSNK1A1	0.96324	(0.95,1]
Low	ENSCJAG00000002978	COL7A1	0.00448544	[0,0.05]	ENSG00000114270	COL7A1	0.972801	(0.95,1]
Low	ENSCJAG00000046213	VAMP8	0.00999916	[0,0.05]	ENSG00000118640	VAMP8	0.958975	(0.95,1]
Low	ENSCJAG00000008515	IDE	0.00291651	[0,0.05]	ENSG00000119912	IDE	0.971103	(0.95,1]
Low	ENSCJAG00000009575	OPTN	0.00549505	[0,0.05]	ENSG00000123240	OPTN	0.969916	(0.95,1]
Low	ENSCJAG00000010289	LRP1	0.00391816	[0,0.05]	ENSG00000123384	LRP1	0.963284	(0.95,1]
Low	ENSCJAG00000040429	THRA	0.00367867	[0,0.05]	ENSG00000126351	THRA	0.962396	(0.95,1]
Low	ENSCJAG00000079859	PLA2G5	0.0127007	[0,0.05]	ENSG00000127472	PLA2G5	0.970835	(0.95,1]
Low	ENSCJAG00000010950	VIL1	0.00287348	[0,0.05]	ENSG00000127831	VIL1	0.968196	(0.95,1]
Low	ENSCJAG00000005530	CNN1	0.00705763	[0,0.05]	ENSG00000130176	CNN1	0.963141	(0.95,1]
Low	ENSCJAG00000011601	ZC3H4	0.00303498	[0,0.05]	ENSG00000130749	ZC3H4	0.971877	(0.95,1]
Low	ENSCJAG00000005014	DCAF15	0.00864741	[0,0.05]	ENSG00000132017	DCAF15	0.966549	(0.95,1]
Low	ENSCJAG00000017986	LPIN3	0.00796004	[0,0.05]	ENSG00000132793	LPIN3	0.974576	(0.95,1]
Low	ENSCJAG00000013509	ADCK2	0.00441614	[0,0.05]	ENSG00000133597	ADCK2	0.971824	(0.95,1]
Low	ENSCJAG00000017565	TRPM1	0.037731	[0,0.05]	ENSG00000134160	TRPM1	0.970989	(0.95,1]
Low	ENSCJAG00000046469	RDH5	0.00387776	[0,0.05]	ENSG00000135437	RDH5	0.966836	(0.95,1]
Low	ENSCJAG00000006624	NR5A1	0.00560123	[0,0.05]	ENSG00000136931	NR5A1	0.952277	(0.95,1]
Low	ENSCJAG00000005594	TJAP1	0.00393465	[0,0.05]	ENSG00000137221	TJAP1	0.960158	(0.95,1]
Low	ENSCJAG00000041773	RAB30	0.00544129	[0,0.05]	ENSG00000137502	RAB30	0.973036	(0.95,1]
Low	ENSCJAG00000020664	SPTBN5	0.00428869	[0,0.05]	ENSG00000137877	SPTBN5	0.972159	(0.95,1]
Low	ENSCJAG00000043061	IFT172	0.00155039	[0,0.05]	ENSG00000138002	IFT172	0.975358	(0.95,1]
Low	ENSCJAG00000007273	ASCC1	0.00491865	[0,0.05]	ENSG00000138303	ASCC1	0.967939	(0.95,1]
Low	ENSCJAG00000016912	WARS1	0.00305534	[0,0.05]	ENSG00000140105	WARS1	0.975572	(0.95,1]
Low	ENSCJAG00000003169	ITGAX	0.00310096	[0,0.05]	ENSG00000140678	ITGAX	0.963243	(0.95,1]
Low	ENSCJAG00000009194	CCDC40	0.00818587	[0,0.05]	ENSG00000141519	CCDC40	0.953615	(0.95,1]
Low	ENSCJAG00000003276	RPTOR	0.0054439	[0,0.05]	ENSG00000141564	RPTOR	0.971625	(0.95,1]
Low	ENSCJAG00000007107	PRUNE1	0.00529609	[0,0.05]	ENSG00000143363	PRUNE1	0.968228	(0.95,1]
Low	ENSCJAG00000038943		0.00260083	[0,0.05]	ENSG00000143473	KCNH1	0.977542	(0.95,1]
Low	ENSCJAG00000016456	RUBCN	0.00320022	[0,0.05]	ENSG00000145016	RUBCN	0.97802	(0.95,1]
Low	ENSCJAG00000000928	SHROOM2	0.00474589	[0,0.05]	ENSG00000146950	SHROOM2	0.962161	(0.95,1]
Low	ENSCJAG00000019924	SLC25A25	0.0329992	[0,0.05]	ENSG00000148339	SLC25A25	0.950217	(0.95,1]
Low	ENSCJAG00000010132	NPAT	0.00253924	[0,0.05]	ENSG00000149308	NPAT	0.970695	(0.95,1]
Low	ENSCJAG00000085791	FAM57B	0.0132348	[0,0.05]	ENSG00000149926	TLCD3B	0.965787	(0.95,1]
Low	ENSCJAG00000021025	INO80C	0.00240532	[0,0.05]	ENSG00000153391	INO80C	0.973112	(0.95,1]
Low	ENSCJAG00000013386	NIFK	0.00556365	[0,0.05]	ENSG00000155438	NIFK	0.973444	(0.95,1]
Low	ENSCJAG00000000865	NTAQ1	0.00254361	[0,0.05]	ENSG00000156795	NTAQ1	0.978754	(0.95,1]
Low	ENSCJAG00000001979	MYO1E	0.00305643	[0,0.05]	ENSG00000157483	MYO1E	0.97216	(0.95,1]
Low	ENSCJAG00000007970	ATP13A2	0.00232824	[0,0.05]	ENSG00000159363	ATP13A2	0.964429	(0.95,1]
Low	ENSCJAG00000075934	PCNT	0.00306509	[0,0.05]	ENSG00000160299	PCNT	0.970822	(0.95,1]
Low	ENSCJAG00000009791	ADAMTS13	0.00871722	[0,0.05]	ENSG00000160323	ADAMTS13	0.973065	(0.95,1]
Low	ENSCJAG00000014624	C19orf47	0.00328501	[0,0.05]	ENSG00000160392	C19orf47	0.974524	(0.95,1]
Low	ENSCJAG00000008460	PLPP7	0.0132174	[0,0.05]	ENSG00000160539	PLPP7	0.956043	(0.95,1]
Low	ENSCJAG00000002284	NBEAL2	0.0301776	[0,0.05]	ENSG00000160796	NBEAL2	0.963315	(0.95,1]
Low	ENSCJAG00000002254	PTH1R	0.0031453	[0,0.05]	ENSG00000160801	PTH1R	0.967668	(0.95,1]
Low	ENSCJAG00000013890	ACOX1	0.00254347	[0,0.05]	ENSG00000161533	ACOX1	0.976001	(0.95,1]
Low	ENSCJAG00000012703	PLCD3	0.00284101	[0,0.05]	ENSG00000161714	PLCD3	0.972325	(0.95,1]
Low	ENSCJAG00000017960	KRT82	0.00988301	[0,0.05]	ENSG00000161850	KRT82	0.969582	(0.95,1]
Low	ENSCJAG00000005551	ZNF653	0.0316582	[0,0.05]	ENSG00000161914	ZNF653	0.961871	(0.95,1]
Low	ENSCJAG00000036662	ZNF75A	0.0028118	[0,0.05]	ENSG00000162086	ZNF75A	0.950378	(0.95,1]
Low	ENSCJAG00000015521	ACOT11	0.0163854	[0,0.05]	ENSG00000162390	ACOT11	0.96312	(0.95,1]
Low	ENSCJAG00000007975	ANKRD23	0.0031493	[0,0.05]	ENSG00000163126	ANKRD23	0.965869	(0.95,1]
Low	ENSCJAG00000005867	CFAP97	0.00335995	[0,0.05]	ENSG00000164323	CFAP97	0.961734	(0.95,1]
Low	ENSCJAG00000005267	PI16	0.0217606	[0,0.05]	ENSG00000164530	PI16	0.970064	(0.95,1]
Low	ENSCJAG00000003750	HNRNPK	0.00282388	[0,0.05]	ENSG00000165119	HNRNPK	0.959225	(0.95,1]
Low	ENSCJAG00000010327	STAT6	0.00494286	[0,0.05]	ENSG00000166888	STAT6	0.967299	(0.95,1]
Low	ENSCJAG00000037326	EPB42	0.00704139	[0,0.05]	ENSG00000166947	EPB42	0.974675	(0.95,1]
Low	ENSCJAG00000007202	MBD6	0.00300062	[0,0.05]	ENSG00000166987	MBD6	0.955908	(0.95,1]
Low	ENSCJAG00000010097	TBC1D2B	0.00281317	[0,0.05]	ENSG00000167202	TBC1D2B	0.965926	(0.95,1]
Low	ENSCJAG00000015797	DUS2	0.00281646	[0,0.05]	ENSG00000167264	DUS2	0.969365	(0.95,1]
Low	ENSCJAG00000015467	SCARA5	0.0245343	[0,0.05]	ENSG00000168079	SCARA5	0.977686	(0.95,1]
Low	ENSCJAG00000006155	GLYCTK	0.00474218	[0,0.05]	ENSG00000168237	GLYCTK	0.970798	(0.95,1]
Low	ENSCJAG00000043730	SLC49A3	0.0085962	[0,0.05]	ENSG00000169026	SLC49A3	0.953992	(0.95,1]
Low	ENSCJAG00000003757	CPT1C	0.00484025	[0,0.05]	ENSG00000169169	CPT1C	0.965134	(0.95,1]
Low	ENSCJAG00000002009	PIGG	0.00406075	[0,0.05]	ENSG00000174227	PIGG	0.970417	(0.95,1]
Low	ENSCJAG00000003711	LARP7	0.00554428	[0,0.05]	ENSG00000174720	LARP7	0.968555	(0.95,1]
Low	ENSCJAG00000013570	UBE2O	0.00327696	[0,0.05]	ENSG00000175931	UBE2O	0.969992	(0.95,1]
Low	ENSCJAG00000003370	DALRD3	0.00448425	[0,0.05]	ENSG00000178149	DALRD3	0.963835	(0.95,1]
Low	ENSCJAG00000046603	TSHZ1	0.00328722	[0,0.05]	ENSG00000179981	TSHZ1	0.964678	(0.95,1]
Low	ENSCJAG00000003209	AATK	0.00441734	[0,0.05]	ENSG00000181409	AATK	0.965511	(0.95,1]
Low	ENSCJAG00000007438	SHMT2	0.00752354	[0,0.05]	ENSG00000182199	SHMT2	0.963487	(0.95,1]
Low	ENSCJAG00000018357	MOB2	0.00547542	[0,0.05]	ENSG00000182208	MOB2	0.96953	(0.95,1]
Low	ENSCJAG00000004923	KIAA2012	0.00737586	[0,0.05]	ENSG00000182329	KIAA2012	0.96333	(0.95,1]
Low	ENSCJAG00000001569	NPLOC4	0.00800785	[0,0.05]	ENSG00000182446	NPLOC4	0.97177	(0.95,1]
Low	ENSCJAG00000061163	CAV3	0.00303544	[0,0.05]	ENSG00000182533	CAV3	0.964073	(0.95,1]
Low	ENSCJAG00000011261	MX2	0.00408013	[0,0.05]	ENSG00000183486	MX2	0.972695	(0.95,1]
Low	ENSCJAG00000045684	DIABLO	0.00338113	[0,0.05]	ENSG00000184047	DIABLO	0.96931	(0.95,1]
Low	ENSCJAG00000014546	TXNRD2	0.00339811	[0,0.05]	ENSG00000184470	TXNRD2	0.972407	(0.95,1]
Low	ENSCJAG00000083060	LPAR5	0.00595238	[0,0.05]	ENSG00000184574	LPAR5	0.956877	(0.95,1]
Low	ENSCJAG00000020427	RBM33	0.00300598	[0,0.05]	ENSG00000184863	RBM33	0.975584	(0.95,1]
Low	ENSCJAG00000013211	ENTPD8	0.0186387	[0,0.05]	ENSG00000188833	ENTPD8	0.953115	(0.95,1]
Low	ENSCJAG00000016746	GJC2	0.00481809	[0,0.05]	ENSG00000198835	GJC2	0.96525	(0.95,1]
Low	ENSCJAG00000037618	EHMT2	0.00326716	[0,0.05]	ENSG00000204371	EHMT2	0.969951	(0.95,1]
Low	ENSCJAG00000016403	E2F4	0.0082661	[0,0.05]	ENSG00000205250	E2F4	0.95074	(0.95,1]
Low	ENSCJAG00000036194	HAUS7	0.00506601	[0,0.05]	ENSG00000213397	HAUS7	0.971796	(0.95,1]
Low	ENSCJAG00000046458	PSMB11	0.0089758	[0,0.05]	ENSG00000222028	PSMB11	0.971997	(0.95,1]
Low	ENSCJAG00000019660	CERS1	0.00421768	[0,0.05]	ENSG00000223802	CERS1	0.95423	(0.95,1]
Low	ENSCJAG00000042298	ASCL5	0.00304432	[0,0.05]	ENSG00000232237	ASCL5	0.966524	(0.95,1]
Low	ENSCJAG00000048685	MEIKIN	0.018819	[0,0.05]	ENSG00000239642	MEIKIN	0.968576	(0.95,1]
Low	ENSCJAG00000073256	TEX35	0.010112	[0,0.05]	ENSG00000240021	TEX35	0.959526	(0.95,1]
Low	ENSCJAG00000007127		0.0033939	[0,0.05]	ENSG00000242498	ARPIN	0.972477	(0.95,1]
Low	ENSCJAG00000005914	ACY1	0.0196165	[0,0.05]	ENSG00000243989	ACY1	0.971821	(0.95,1]
Low	ENSCJAG00000021067	FMN1	0.00277005	[0,0.05]	ENSG00000248905	FMN1	0.956868	(0.95,1]
Low	ENSCJAG00000010336		0.00261733	[0,0.05]	ENSG00000258366	RTEL1	0.970245	(0.95,1]
Low	ENSCJAG00000019778	CORO7	0.00295304	[0,0.05]	ENSG00000262246	CORO7	0.979205	(0.95,1]
Low	ENSCJAG00000046078	LINC00672	0.0132505	[0,0.05]	ENSG00000263874	LINC00672	0.956698	(0.95,1]
Low	ENSCJAG00000004246		0.00262107	[0,0.05]	ENSG00000278224	PRICKLE4	0.969356	(0.95,1]
Low	ENSCJAG00000046450	LRTOMT	0.00251771	[0,0.05]	ENSG00000284844	TOMT	0.963516	(0.95,1]

## Sheet: Table S4. HSA unmethylated TSS
Marmoset Methylation	Marmoset				Human
	ENSID	Gene name	Average Methylation (beta)	Methylation Level	ENSID	Gene name	Average Methylation (beta)	Methylation Level
High	ENSCJAG00000009310	USH1C	0.973332	(0.95,1]	ENSG00000006611	USH1C	0.00708689	[0,0.05]
High	ENSCJAG00000016131	GTF2IRD1	0.977898	(0.95,1]	ENSG00000006704	GTF2IRD1	0.00429773	[0,0.05]
High	ENSCJAG00000000666	PLEKHG6	0.951846	(0.95,1]	ENSG00000008323	PLEKHG6	0.00464945	[0,0.05]
High	ENSCJAG00000005232	ST3GAL1	0.951033	(0.95,1]	ENSG00000008513	ST3GAL1	0.00348559	[0,0.05]
High	ENSCJAG00000015598	EXTL3	0.956237	(0.95,1]	ENSG00000012232	EXTL3	0.0035128	[0,0.05]
High	ENSCJAG00000003889	SLC45A4	0.955973	(0.95,1]	ENSG00000022567	SLC45A4	0.00377388	[0,0.05]
High	ENSCJAG00000006206	FAM13B	0.958028	(0.95,1]	ENSG00000031003	FAM13B	0.00378841	[0,0.05]
High	ENSCJAG00000017493	APBA2	0.960279	(0.95,1]	ENSG00000034053	APBA2	0.00383565	[0,0.05]
High	ENSCJAG00000047001	RTN4R	0.957877	(0.95,1]	ENSG00000040608	RTN4R	0.00801479	[0,0.05]
High	ENSCJAG00000013580	VPS13D	0.954172	(0.95,1]	ENSG00000048707	VPS13D	0.00324835	[0,0.05]
High	ENSCJAG00000019341	SYNE2	0.965777	(0.95,1]	ENSG00000054654	SYNE2	0.00353572	[0,0.05]
High	ENSCJAG00000019596	USP36	0.955201	(0.95,1]	ENSG00000055483	USP36	0.00428819	[0,0.05]
High	ENSCJAG00000008194	SOAT1	0.967167	(0.95,1]	ENSG00000057252	SOAT1	0.0034325	[0,0.05]
High	ENSCJAG00000014459	LZTS1	0.962427	(0.95,1]	ENSG00000061337	LZTS1	0.00380048	[0,0.05]
High	ENSCJAG00000011418	BICRA	0.962303	(0.95,1]	ENSG00000063169	BICRA	0.00427357	[0,0.05]
High	ENSCJAG00000007746	OSBPL3	0.956197	(0.95,1]	ENSG00000070882	OSBPL3	0.00367689	[0,0.05]
High	ENSCJAG00000013342	GLI2	0.956923	(0.95,1]	ENSG00000074047	GLI2	0.00396473	[0,0.05]
High	ENSCJAG00000007310	CDHR2	0.962882	(0.95,1]	ENSG00000074276	CDHR2	0.00361512	[0,0.05]
High	ENSCJAG00000010041	ACACB	0.96621	(0.95,1]	ENSG00000076555	ACACB	0.0061874	[0,0.05]
High	ENSCJAG00000002394	FGFR1	0.953743	(0.95,1]	ENSG00000077782	FGFR1	0.00364287	[0,0.05]
High	ENSCJAG00000012963	LIPE	0.963919	(0.95,1]	ENSG00000079435	LIPE	0.00469425	[0,0.05]
High	ENSCJAG00000001360	DLGAP4	0.962395	(0.95,1]	ENSG00000080845	DLGAP4	0.00656082	[0,0.05]
High	ENSCJAG00000015554	ZNF213	0.960724	(0.95,1]	ENSG00000085644	ZNF213	0.00455893	[0,0.05]
High	ENSCJAG00000000985	CTTN	0.956464	(0.95,1]	ENSG00000085733	CTTN	0.00424092	[0,0.05]
High	ENSCJAG00000009419	NOS1	0.952991	(0.95,1]	ENSG00000089250	NOS1	0.00364743	[0,0.05]
High	ENSCJAG00000015955	BRPF3	0.961524	(0.95,1]	ENSG00000096070	BRPF3	0.00402898	[0,0.05]
High	ENSCJAG00000066175	MZF1	0.958253	(0.95,1]	ENSG00000099326	MZF1	0.00410254	[0,0.05]
High	ENSCJAG00000002052	CEP170B	0.953374	(0.95,1]	ENSG00000099814	CEP170B	0.00418467	[0,0.05]
High	ENSCJAG00000000509	RASD2	0.974035	(0.95,1]	ENSG00000100302	RASD2	0.00426484	[0,0.05]
High	ENSCJAG00000013642	MYH9	0.973431	(0.95,1]	ENSG00000100345	MYH9	0.00325072	[0,0.05]
High	ENSCJAG00000083912	ZBED4	0.964689	(0.95,1]	ENSG00000100426	ZBED4	0.00380559	[0,0.05]
High	ENSCJAG00000017088	CEP128	0.953995	(0.95,1]	ENSG00000100629	CEP128	0.00381125	[0,0.05]
High	ENSCJAG00000075313	GMEB2	0.95535	(0.95,1]	ENSG00000101216	GMEB2	0.00407708	[0,0.05]
High	ENSCJAG00000001264	TLDC2	0.966699	(0.95,1]	ENSG00000101342	TLDC2	0.00765511	[0,0.05]
High	ENSCJAG00000011919	SOLH	0.965626	(0.95,1]	ENSG00000103326	CAPN15	0.00407815	[0,0.05]
High	ENSCJAG00000009819	TMC5	0.967738	(0.95,1]	ENSG00000103534	TMC5	0.00604058	[0,0.05]
High	ENSCJAG00000000485	STMN2	0.95255	(0.95,1]	ENSG00000104435	STMN2	0.00404312	[0,0.05]
High	ENSCJAG00000012757	KLC3	0.952939	(0.95,1]	ENSG00000104892	KLC3	0.0201881	[0,0.05]
High	ENSCJAG00000018653	TLE6	0.961411	(0.95,1]	ENSG00000104953	TLE6	0.00377576	[0,0.05]
High	ENSCJAG00000012104	CCDC61	0.960925	(0.95,1]	ENSG00000104983	CCDC61	0.00437893	[0,0.05]
High	ENSCJAG00000014574	AKT2	0.959823	(0.95,1]	ENSG00000105221	AKT2	0.00508423	[0,0.05]
High	ENSCJAG00000014073		0.95464	(0.95,1]	ENSG00000105647	PIK3R2	0.00337124	[0,0.05]
High	ENSCJAG00000011978	ZBTB16	0.978958	(0.95,1]	ENSG00000109906	ZBTB16	0.00337678	[0,0.05]
High	ENSCJAG00000008004	ING4	0.955595	(0.95,1]	ENSG00000111653	ING4	0.00396519	[0,0.05]
High	ENSCJAG00000015895	ERBB2IP	0.968646	(0.95,1]	ENSG00000112851	ERBIN	0.00360697	[0,0.05]
High	ENSCJAG00000011377	PLXNA1	0.967971	(0.95,1]	ENSG00000114554	PLXNA1	0.00355467	[0,0.05]
High	ENSCJAG00000015159	TANC1	0.950436	(0.95,1]	ENSG00000115183	TANC1	0.00329459	[0,0.05]
High	ENSCJAG00000019294	C2orf42	0.964117	(0.95,1]	ENSG00000115998	C2orf42	0.00332303	[0,0.05]
High	ENSCJAG00000005848	MEF2D	0.973484	(0.95,1]	ENSG00000116604	MEF2D	0.00326149	[0,0.05]
High	ENSCJAG00000005584	IVNS1ABP	0.954949	(0.95,1]	ENSG00000116679	IVNS1ABP	0.00376079	[0,0.05]
High	ENSCJAG00000013782	PRDM2	0.953101	(0.95,1]	ENSG00000116731	PRDM2	0.00644311	[0,0.05]
High	ENSCJAG00000018281	SIPA1L2	0.964957	(0.95,1]	ENSG00000116991	SIPA1L2	0.00359911	[0,0.05]
High	ENSCJAG00000051512	ETV3	0.957785	(0.95,1]	ENSG00000117036	ETV3	0.00340967	[0,0.05]
High	ENSCJAG00000010878	CDK18	0.966288	(0.95,1]	ENSG00000117266	CDK18	0.0113794	[0,0.05]
High	ENSCJAG00000016457	COLEC11	0.952047	(0.95,1]	ENSG00000118004	COLEC11	0.0167373	[0,0.05]
High	ENSCJAG00000022540	HDHD3	0.963094	(0.95,1]	ENSG00000119431	HDHD3	0.00980253	[0,0.05]
High	ENSCJAG00000007487	HOXB3	0.958011	(0.95,1]	ENSG00000120093	HOXB3	0.00712921	[0,0.05]
High	ENSCJAG00000013414	PLEKHG1	0.982389	(0.95,1]	ENSG00000120278	PLEKHG1	0.00425403	[0,0.05]
High	ENSCJAG00000020235	SORBS3	0.950274	(0.95,1]	ENSG00000120896	SORBS3	0.00411372	[0,0.05]
High	ENSCJAG00000008466	WIPF3	0.960878	(0.95,1]	ENSG00000122574	WIPF3	0.00419047	[0,0.05]
High	ENSCJAG00000017736	TTPAL	0.954096	(0.95,1]	ENSG00000124120	TTPAL	0.00463565	[0,0.05]
High	ENSCJAG00000021358	RREB1	0.953688	(0.95,1]	ENSG00000124782	RREB1	0.00365903	[0,0.05]
High	ENSCJAG00000018230	TTF1	0.96349	(0.95,1]	ENSG00000125482	TTF1	0.00450444	[0,0.05]
High	ENSCJAG00000005796	CD93	0.955449	(0.95,1]	ENSG00000125810	CD93	0.0424323	[0,0.05]
High	ENSCJAG00000041921	LRFN3	0.959209	(0.95,1]	ENSG00000126243	LRFN3	0.00842478	[0,0.05]
High	ENSCJAG00000003625	SCAF1	0.95011	(0.95,1]	ENSG00000126461	SCAF1	0.00354024	[0,0.05]
High	ENSCJAG00000055401	FLRT1	0.962274	(0.95,1]	ENSG00000126500	FLRT1	0.00669949	[0,0.05]
High	ENSCJAG00000071028	GLIS2	0.965925	(0.95,1]	ENSG00000126603	GLIS2	0.00393091	[0,0.05]
High	ENSCJAG00000009280	AHDC1	0.962282	(0.95,1]	ENSG00000126705	AHDC1	0.00404649	[0,0.05]
High	ENSCJAG00000015848	HIVEP3	0.967018	(0.95,1]	ENSG00000127124	HIVEP3	0.0042309	[0,0.05]
High	ENSCJAG00000017363	KDM4B	0.964162	(0.95,1]	ENSG00000127663	KDM4B	0.00357556	[0,0.05]
High	ENSCJAG00000082829	GNAZ	0.955491	(0.95,1]	ENSG00000128266	GNAZ	0.00357354	[0,0.05]
High	ENSCJAG00000012023	BAIAP2L2	0.96902	(0.95,1]	ENSG00000128298	BAIAP2L2	0.00541219	[0,0.05]
High	ENSCJAG00000018917	CRACR2A	0.969194	(0.95,1]	ENSG00000130038	CRACR2A	0.00511368	[0,0.05]
High	ENSCJAG00000006425	KIF1A	0.955562	(0.95,1]	ENSG00000130294	KIF1A	0.00339514	[0,0.05]
High	ENSCJAG00000014040	PAK4	0.960423	(0.95,1]	ENSG00000130669	PAK4	0.00657442	[0,0.05]
High	ENSCJAG00000020499	UBA1	0.96825	(0.95,1]	ENSG00000130985	UBA1	0.00490379	[0,0.05]
High	ENSCJAG00000019489	CKMT2	0.961014	(0.95,1]	ENSG00000131730	CKMT2	0.00897967	[0,0.05]
High	ENSCJAG00000000428	PER2	0.959159	(0.95,1]	ENSG00000132326	PER2	0.00349983	[0,0.05]
High	ENSCJAG00000005543	MYH11	0.964255	(0.95,1]	ENSG00000133392	MYH11	0.00289424	[0,0.05]
High	ENSCJAG00000019248	DAGLA	0.96457	(0.95,1]	ENSG00000134780	DAGLA	0.00401873	[0,0.05]
High	ENSCJAG00000008126	TGFBRAP1	0.958302	(0.95,1]	ENSG00000135966	TGFBRAP1	0.00414115	[0,0.05]
High	ENSCJAG00000007523	ZFHX2	0.970745	(0.95,1]	ENSG00000136367	ZFHX2	0.0192177	[0,0.05]
High	ENSCJAG00000019377	TEX2	0.953959	(0.95,1]	ENSG00000136478	TEX2	0.00388653	[0,0.05]
High	ENSCJAG00000086555	TLR2	0.967224	(0.95,1]	ENSG00000137462	TLR2	0.00415909	[0,0.05]
High	ENSCJAG00000003608	HECW2	0.970177	(0.95,1]	ENSG00000138411	HECW2	0.00353646	[0,0.05]
High	ENSCJAG00000020849	BAHD1	0.969142	(0.95,1]	ENSG00000140320	BAHD1	0.00368882	[0,0.05]
High	ENSCJAG00000017698	CYP1A1	0.951725	(0.95,1]	ENSG00000140465	CYP1A1	0.00342698	[0,0.05]
High	ENSCJAG00000009435	ZNF710	0.962306	(0.95,1]	ENSG00000140548	ZNF710	0.00429162	[0,0.05]
High	ENSCJAG00000013483	CEP131	0.966853	(0.95,1]	ENSG00000141577	CEP131	0.0101623	[0,0.05]
High	ENSCJAG00000073600	TRPM2	0.950874	(0.95,1]	ENSG00000142185	TRPM2	0.0102647	[0,0.05]
High	ENSCJAG00000002653	PRDM16	0.952226	(0.95,1]	ENSG00000142611	PRDM16	0.00366872	[0,0.05]
High	ENSCJAG00000006151	MRPL24	0.952656	(0.95,1]	ENSG00000143314	MRPL24	0.0103294	[0,0.05]
High	ENSCJAG00000033395	ZNF687	0.95307	(0.95,1]	ENSG00000143373	ZNF687	0.00414286	[0,0.05]
High	ENSCJAG00000012582	EPHX1	0.957074	(0.95,1]	ENSG00000143819	EPHX1	0.00562004	[0,0.05]
High	ENSCJAG00000006353	PPFIA4	0.951577	(0.95,1]	ENSG00000143847	PPFIA4	0.00362213	[0,0.05]
High	ENSCJAG00000016921	PLEKHA6	0.972292	(0.95,1]	ENSG00000143850	PLEKHA6	0.0350366	[0,0.05]
High	ENSCJAG00000012767	RHBDD1	0.967759	(0.95,1]	ENSG00000144468	RHBDD1	0.00457277	[0,0.05]
High	ENSCJAG00000022033	ACKR3	0.959363	(0.95,1]	ENSG00000144476	ACKR3	0.0042439	[0,0.05]
High	ENSCJAG00000001724	POMGNT2	0.959114	(0.95,1]	ENSG00000144647	POMGNT2	0.0046713	[0,0.05]
High	ENSCJAG00000038735	TIFA	0.952836	(0.95,1]	ENSG00000145365	TIFA	0.00488483	[0,0.05]
High	ENSCJAG00000001510	CPB1	0.959133	(0.95,1]	ENSG00000153002	CPB1	0.0226537	[0,0.05]
High	ENSCJAG00000009935	MIDEAS	0.960517	(0.95,1]	ENSG00000156030	MIDEAS	0.00373344	[0,0.05]
High	ENSCJAG00000048505	LRFN2	0.950488	(0.95,1]	ENSG00000156564	LRFN2	0.00372465	[0,0.05]
High	ENSCJAG00000013533	B3GNT7	0.950217	(0.95,1]	ENSG00000156966	B3GNT7	0.00521525	[0,0.05]
High	ENSCJAG00000016582	TMEM171	0.955998	(0.95,1]	ENSG00000157111	TMEM171	0.00406936	[0,0.05]
High	ENSCJAG00000014673	ST3GAL2	0.9572	(0.95,1]	ENSG00000157350	ST3GAL2	0.00353245	[0,0.05]
High	ENSCJAG00000000155	GPR153	0.964336	(0.95,1]	ENSG00000158292	GPR153	0.00333563	[0,0.05]
High	ENSCJAG00000039853	ELK4	0.953332	(0.95,1]	ENSG00000158715	SLC45A3	0.00350751	[0,0.05]
High	ENSCJAG00000014023	RGS12	0.96683	(0.95,1]	ENSG00000159788	RGS12	0.00412148	[0,0.05]
High	ENSCJAG00000015958	PSKH1	0.970382	(0.95,1]	ENSG00000159792	PSKH1	0.00361573	[0,0.05]
High	ENSCJAG00000046438	ZNF362	0.960016	(0.95,1]	ENSG00000160094	ZNF362	0.00384314	[0,0.05]
High	ENSCJAG00000074829	PARS2	0.96936	(0.95,1]	ENSG00000162396	PARS2	0.00326859	[0,0.05]
High	ENSCJAG00000020967	MYOZ3	0.961209	(0.95,1]	ENSG00000164591	MYOZ3	0.00389138	[0,0.05]
High	ENSCJAG00000000017	SLC29A4	0.97031	(0.95,1]	ENSG00000164638	SLC29A4	0.00601782	[0,0.05]
High	ENSCJAG00000004251	USP49	0.968507	(0.95,1]	ENSG00000164663	USP49	0.00363703	[0,0.05]
High	ENSCJAG00000059063	GPER1	0.962092	(0.95,1]	ENSG00000164850	GPER1	0.00472543	[0,0.05]
High	ENSCJAG00000020179	NOS3	0.957587	(0.95,1]	ENSG00000164867	NOS3	0.0370626	[0,0.05]
High	ENSCJAG00000045722	SMCO4	0.953155	(0.95,1]	ENSG00000166002	SMCO4	0.00382516	[0,0.05]
High	ENSCJAG00000013828	DCHS1	0.95319	(0.95,1]	ENSG00000166341	DCHS1	0.00346288	[0,0.05]
High	ENSCJAG00000006115	CRABP1	0.96452	(0.95,1]	ENSG00000166426	CRABP1	0.00368261	[0,0.05]
High	ENSCJAG00000007096	ANPEP	0.966101	(0.95,1]	ENSG00000166825	ANPEP	0.00372081	[0,0.05]
High	ENSCJAG00000044594	C15orf39	0.953528	(0.95,1]	ENSG00000167173	C15orf39	0.00381827	[0,0.05]
High	ENSCJAG00000009607	GPRC5B	0.955588	(0.95,1]	ENSG00000167191	GPRC5B	0.00350164	[0,0.05]
High	ENSCJAG00000046299	NCKAP5L	0.963244	(0.95,1]	ENSG00000167566	NCKAP5L	0.0040234	[0,0.05]
High	ENSCJAG00000013530	SPINT2	0.954061	(0.95,1]	ENSG00000167642	SPINT2	0.0249731	[0,0.05]
High	ENSCJAG00000015041	DAPK3	0.963606	(0.95,1]	ENSG00000167657	DAPK3	0.0264037	[0,0.05]
High	ENSCJAG00000011531	ZNF232	0.959912	(0.95,1]	ENSG00000167840	ZNF232	0.00623568	[0,0.05]
High	ENSCJAG00000000318	GSDMA	0.952766	(0.95,1]	ENSG00000167914	GSDMA	0.00400426	[0,0.05]
High	ENSCJAG00000014934	ABCA3	0.98008	(0.95,1]	ENSG00000167972	ABCA3	0.00439131	[0,0.05]
High	ENSCJAG00000054957	VPS37C	0.963594	(0.95,1]	ENSG00000167987	VPS37C	0.00362854	[0,0.05]
High	ENSCJAG00000015537	SIN3A	0.960079	(0.95,1]	ENSG00000169375	SIN3A	0.0036007	[0,0.05]
High	ENSCJAG00000004198	TPST1	0.96135	(0.95,1]	ENSG00000169902	TPST1	0.0485493	[0,0.05]
High	ENSCJAG00000009235	PRDM10	0.965831	(0.95,1]	ENSG00000170325	PRDM10	0.00385112	[0,0.05]
High	ENSCJAG00000018549	SP7	0.953849	(0.95,1]	ENSG00000170374	SP7	0.00306297	[0,0.05]
High	ENSCJAG00000016877	CXXC5	0.968149	(0.95,1]	ENSG00000171604	CXXC5	0.00359454	[0,0.05]
High	ENSCJAG00000022091	P2RY6	0.962187	(0.95,1]	ENSG00000171631	P2RY6	0.00842767	[0,0.05]
High	ENSCJAG00000004289	TLN2	0.963157	(0.95,1]	ENSG00000171914	TLN2	0.0039926	[0,0.05]
High	ENSCJAG00000084222	THOP1	0.976142	(0.95,1]	ENSG00000172009	THOP1	0.00400501	[0,0.05]
High	ENSCJAG00000016637	PDP2	0.963425	(0.95,1]	ENSG00000172840	PDP2	0.00400595	[0,0.05]
High	ENSCJAG00000065392	PPP1R3B	0.954753	(0.95,1]	ENSG00000173281	PPP1R3B	0.00507624	[0,0.05]
High	ENSCJAG00000045844	KLK15	0.951117	(0.95,1]	ENSG00000174562	KLK15	0.0282843	[0,0.05]
High	ENSCJAG00000018041	CCDC57	0.961477	(0.95,1]	ENSG00000176155	CCDC57	0.00365124	[0,0.05]
High	ENSCJAG00000020365	B3GNT4	0.965926	(0.95,1]	ENSG00000176383	B3GNT4	0.00453794	[0,0.05]
High	ENSCJAG00000002334	PHETA2	0.956772	(0.95,1]	ENSG00000177096	PHETA2	0.0287178	[0,0.05]
High	ENSCJAG00000017188	FBXO39	0.960386	(0.95,1]	ENSG00000177294	FBXO39	0.00356077	[0,0.05]
High	ENSCJAG00000048397	ZBTB38	0.961235	(0.95,1]	ENSG00000177311	ZBTB38	0.00331963	[0,0.05]
High	ENSCJAG00000003741	CCDC71	0.955449	(0.95,1]	ENSG00000177352	CCDC71	0.00462895	[0,0.05]
High	ENSCJAG00000076101	ZBTB33	0.956235	(0.95,1]	ENSG00000177485	ZBTB33	0.00425844	[0,0.05]
High	ENSCJAG00000011689	CHID1	0.950108	(0.95,1]	ENSG00000177830	CHID1	0.00327128	[0,0.05]
High	ENSCJAG00000043208	CALML5	0.966999	(0.95,1]	ENSG00000178372	CALML5	0.00838848	[0,0.05]
High	ENSCJAG00000022247	ZHX2	0.975866	(0.95,1]	ENSG00000178764	ZHX2	0.00349402	[0,0.05]
High	ENSCJAG00000018390	MYADM	0.962761	(0.95,1]	ENSG00000179820	MYADM	0.00380821	[0,0.05]
High	ENSCJAG00000005128	ZNF609	0.95637	(0.95,1]	ENSG00000180357	ZNF609	0.00429262	[0,0.05]
High	ENSCJAG00000019937	SSTR2	0.958668	(0.95,1]	ENSG00000180616	SSTR2	0.00365028	[0,0.05]
High	ENSCJAG00000011861	CHRM4	0.952111	(0.95,1]	ENSG00000180720	CHRM4	0.00376653	[0,0.05]
High	ENSCJAG00000018737	RPH3AL	0.950635	(0.95,1]	ENSG00000181031	RPH3AL	0.00353288	[0,0.05]
High	ENSCJAG00000044017	SLC25A42	0.958688	(0.95,1]	ENSG00000181035	SLC25A42	0.00311321	[0,0.05]
High	ENSCJAG00000044880	LSM10	0.961497	(0.95,1]	ENSG00000181817	LSM10	0.00368414	[0,0.05]
High	ENSCJAG00000000609	TSHZ2	0.961591	(0.95,1]	ENSG00000182463	TSHZ2	0.00364283	[0,0.05]
High	ENSCJAG00000014537	RGS6	0.954512	(0.95,1]	ENSG00000182732	RGS6	0.00352105	[0,0.05]
High	ENSCJAG00000018870		0.956199	(0.95,1]	ENSG00000182957	SPATA13	0.00387654	[0,0.05]
High	ENSCJAG00000021976	KLHL25	0.969347	(0.95,1]	ENSG00000183655	KLHL25	0.00390029	[0,0.05]
High	ENSCJAG00000015869	AIFM3	0.953214	(0.95,1]	ENSG00000183773	AIFM3	0.013169	[0,0.05]
High	ENSCJAG00000005667	B3GALT5	0.96493	(0.95,1]	ENSG00000183778	B3GALT5	0.00367799	[0,0.05]
High	ENSCJAG00000009056	SDR42E2	0.979031	(0.95,1]	ENSG00000183921	SDR42E2	0.00472671	[0,0.05]
High	ENSCJAG00000010736	SMTN	0.967001	(0.95,1]	ENSG00000183963	SMTN	0.00632949	[0,0.05]
High	ENSCJAG00000011323	C1QTNF12	0.953754	(0.95,1]	ENSG00000184163	C1QTNF12	0.034113	[0,0.05]
High	ENSCJAG00000042100	NCMAP	0.961338	(0.95,1]	ENSG00000184454	NCMAP	0.00410129	[0,0.05]
High	ENSCJAG00000043833	SNN	0.952648	(0.95,1]	ENSG00000184602	SNN	0.0038222	[0,0.05]
High	ENSCJAG00000014384	KRBA2	0.959901	(0.95,1]	ENSG00000184619	KRBA2	0.00607288	[0,0.05]
High	ENSCJAG00000001780	ZNF445	0.958252	(0.95,1]	ENSG00000185219	ZNF445	0.00389587	[0,0.05]
High	ENSCJAG00000013139	HTR3E	0.952472	(0.95,1]	ENSG00000186038	HTR3E	0.0424655	[0,0.05]
High	ENSCJAG00000012595	KIF18B	0.952794	(0.95,1]	ENSG00000186185	KIF18B	0.00512927	[0,0.05]
High	ENSCJAG00000004057	RNF220	0.961431	(0.95,1]	ENSG00000187147	RNF220	0.00448844	[0,0.05]
High	ENSCJAG00000007883	SEMA4D	0.961535	(0.95,1]	ENSG00000187764	SEMA4D	0.0035371	[0,0.05]
High	ENSCJAG00000019684	SLX4	0.95174	(0.95,1]	ENSG00000188827	SLX4	0.00352015	[0,0.05]
High	ENSCJAG00000013928	FBF1	0.961376	(0.95,1]	ENSG00000188878	FBF1	0.0301623	[0,0.05]
High	ENSCJAG00000012604	TMEM63A	0.962687	(0.95,1]	ENSG00000196187	TMEM63A	0.00368471	[0,0.05]
High	ENSCJAG00000080233	SFTA2	0.954762	(0.95,1]	ENSG00000196260	SFTA2	0.00349312	[0,0.05]
High	ENSCJAG00000009527	ZNF565	0.960625	(0.95,1]	ENSG00000196357	ZNF565	0.00403027	[0,0.05]
High	ENSCJAG00000042619	C20orf204	0.950009	(0.95,1]	ENSG00000196421	C20orf204	0.00361212	[0,0.05]
High	ENSCJAG00000003197	PLXNB2	0.962107	(0.95,1]	ENSG00000196576	PLXNB2	0.0230434	[0,0.05]
High	ENSCJAG00000010541	MYO6	0.95371	(0.95,1]	ENSG00000196586	MYO6	0.00414198	[0,0.05]
High	ENSCJAG00000060937	HYLS1	0.960405	(0.95,1]	ENSG00000198331	HYLS1	0.0047239	[0,0.05]
High	ENSCJAG00000019117	CHAMP1	0.963476	(0.95,1]	ENSG00000198824	CHAMP1	0.00443237	[0,0.05]
High	ENSCJAG00000009408	RUSC2	0.955681	(0.95,1]	ENSG00000198853	RUSC2	0.0043077	[0,0.05]
High	ENSCJAG00000002125	INPP5B	0.953264	(0.95,1]	ENSG00000204084	INPP5B	0.00442767	[0,0.05]
High	ENSCJAG00000045811	GPRIN2	0.957338	(0.95,1]	ENSG00000204175	GPRIN2	0.00493764	[0,0.05]
High	ENSCJAG00000033050	TECPR1	0.952892	(0.95,1]	ENSG00000205356	TECPR1	0.00370777	[0,0.05]
High	ENSCJAG00000036249	ASIC3	0.960331	(0.95,1]	ENSG00000213199	ASIC3	0.0277374	[0,0.05]
High	ENSCJAG00000021476	JRK	0.952077	(0.95,1]	ENSG00000234616	JRK	0.00360971	[0,0.05]
High	ENSCJAG00000017316	MICAL3	0.953109	(0.95,1]	ENSG00000243156	MICAL3	0.00431339	[0,0.05]
High	ENSCJAG00000085438	SLC25A53	0.9545	(0.95,1]	ENSG00000269743	SLC25A53	0.0055406	[0,0.05]
High	ENSCJAG00000008289	CWC25	0.9577	(0.95,1]	ENSG00000273559	CWC25	0.00448104	[0,0.05]
High	ENSCJAG00000039500	DUSP14	0.969539	(0.95,1]	ENSG00000276023	DUSP14	0.00363905	[0,0.05]
High	ENSCJAG00000008416	PRRC2B	0.961731	(0.95,1]	ENSG00000288701	PRRC2B	0.0108584	[0,0.05]
